# Supplementary material for: A Portable Magnetoelectric Gaussmeter Based on Torque Effect
Source: Sensors (Basel). 2025 Jan 31;25(3):855. doi: 10.3390/s25030855 (PMC11821033; doi:10.3390/s25030855)
Supplement: Supplementary file 1 [file sensors-25-00855-s001.zip]

Archive with 1 entries (1 files):
- Supplemental material-Video.mp4
